# Supplementary material for: Cholinergic network modulation in disinhibited eating behavior
Source: Commun Biol. 2025 Sep 17;8:1347. doi: 10.1038/s42003-025-08716-2 (PMC12443961; doi:10.1038/s42003-025-08716-2)
Supplement: Supplementary file 4 — Supplementary Data 1 [file 42003_2025_8716_MOESM4_ESM.xlsx]

## Sheet: Figure 1b
		Amygdala	Hypothalamus	Insula	Nac	PFC	Thalamus	VTA	NBM	Cerebellum
Normal-weight	at baseline	8.25346	12.8554	8.43501	9.4225	7.67955	28.8591	20.0367	10.6848	10.1748
Normal-weight	at stimulus	8.24252	13.5522	8.41797	9.36202	7.30061	27.8793	19.8742	10.7	9.84598
Normal-weight	at baseline	8.04641	11.4594	8.3793	9.50126	8.04102	28.8082	17.1765	12.4064	10.2077
Normal-weight	at stimulus	7.97434	11.1839	8.17791	9.24519	7.60159	27.2787	16.4203	11.559	9.52777
Normal-weight	at baseline	8.911	12.9468	9.6506	10.1152	9.05658	30.995	20.1009	12.4518	12.0736
Normal-weight	at stimulus	8.78299	13.2756	9.39946	9.89972	8.85633	30.3801	19.879	12.5445	11.7816
Obesity with high disinhibition	at baseline	8.91237	12.1917	9.38512	10.6751	9.10341	35.2827	21.7261	12.2467	11.9151
Obesity with high disinhibition	at stimulus	9.44057	12.1585	10.4499	11.0609	9.33463	44.2895	25.8522	14.1519	13.9337
Normal-weight	at baseline	8.30013	14.1673	8.59291	9.82279	7.83337	38.8432	22.4212	12.5649	12.2207
Normal-weight	at stimulus	8.61018	14.1654	9.15	10.1201	8.38952	43.9563	25.767	13.1454	13.2329
Normal-weight	at baseline	8.34088	13.3381	9.14477	9.46638	8.23625	31.5486	20.9912	11.9126	11.0668
Normal-weight	at stimulus	8.64394	13.3795	9.22076	9.37349	8.18043	33.0711	21.9952	12.4358	11.8156
Normal-weight	at baseline	9.04011	12.911	9.57316	10.6761	8.90343	32.198	19.6979	13.0855	11.585
Normal-weight	at baseline	8.501	14.1471	9.47558	9.71254	8.54116	32.8439	21.805	13.659	10.8008
Normal-weight	at stimulus	9.51758	15.9329	10.3528	10.9111	9.40935	35.5267	23.6365	14.9149	11.7456
Normal-weight	at baseline	7.44696	11.4777	8.15987	9.41662	7.47595	30.7887	15.2786	10.965	9.22917
Normal-weight	at stimulus	7.77411	12.3993	8.50286	9.68838	7.6168	31.7603	15.8241	11.8968	9.46757
Normal-weight	at baseline	7.37934	12.6835	7.84667	8.51063	6.65947	29.5307	15.9389	10.9119	9.99414
Normal-weight	at stimulus	7.14847	12.4809	7.92786	8.57344	7.13908	31.3599	16.7539	10.9488	9.41654
Normal-weight	at baseline	9.14271	12.1768	9.20924	10.4621	8.39531	33.0896	21.4935	13.2311	11.6886
Normal-weight	at stimulus	9.02136	12.1694	9.30245	10.735	8.93393	33.2825	21.5551	12.7441	11.6967
Normal-weight	at baseline	9.79607	12.6998	10.5795	11.4405	10.0888	34.2652	21.262	14.3125	12.0723
Normal-weight	at stimulus	8.46407	11.3438	8.97655	9.80821	8.56754	30.6724	19.5159	12.2771	10.1822
Obesity with high disinhibition	at baseline	8.25386	10.0535	9.27877	9.19563	8.64496	36.7905	21.6525	10.5477	11.2321
Obesity with low disinhibition	at baseline	9.63801	11.7647	9.85461	10.582	9.22536	40.6721	22.2209	12.6383	13.3172
Obesity with high disinhibition	at stimulus	7.57099	10.7794	8.24004	9.35527	7.74906	30.975	18.655	10.7232	9.77728
Normal-weight	at baseline	10.2726	13.8017	10.5707	11.6918	10.7735	41.6758	24.3543	14.3057	14.4278
Normal-weight	at baseline	9.03849	12.5148	9.69902	11.1261	8.87168	39.1995	24.8877	12.285	12.6818
Normal-weight	at stimulus	9.4912	12.5641	10.1158	11.3302	9.53729	41.2658	25.5123	13.1935	13.0418
Normal-weight	at baseline	10.3353	15.4216	10.4147	11.2919	9.91167	39.8337	25.7854	14.8377	13.4834
Normal-weight	at stimulus	10.1863	14.7908	9.9761	11.2812	9.91428	35.331	23.4089	14.7514	13.1882
Normal-weight	at baseline	8.74893	13.8522	9.38772	10.08	8.91645	37.9818	21.9266	13.2522	12.4994
Normal-weight	at stimulus	7.56563	11.9007	8.18771	9.14465	7.9593	27.5667	17.567	11.2446	10.6886
Obesity with low disinhibition	at baseline	9.93639	14.5213	10.3972	11.5591	9.76385	33.8485	21.9648	13.9266	12.6532
Obesity with low disinhibition	at stimulus	8.76127	11.78	9.22274	10.4491	8.59318	25.3797	16.9098	11.6243	10.5881
Obesity with low disinhibition	at baseline	8.40996	10.0343	8.54195	9.76251	7.65594	23.8087	15.9282	10.7372	11.5523
Obesity with low disinhibition	at stimulus	9.31641	11.466	9.53296	10.649	8.78296	28.7592	18.3569	12.0261	12.4408
Obesity with high disinhibition	at stimulus	8.47758	12.2485	9.63498	10.5437	8.70273	40.351	20.6954	12.1038	12.444
Obesity with high disinhibition	at baseline	8.70759	13.9887	9.23249	10.4112	8.81772	32.9546	16.7021	13.1067	11.5128
Obesity with high disinhibition	at stimulus	9.08831	14.5293	9.69532	10.7573	9.30365	35.0554	17.5439	13.5344	11.7224
Obesity with low disinhibition	at baseline	7.67916	10.6659	8.12617	8.74083	7.32318	28.6708	13.8447	7.97223	11.413
Obesity with low disinhibition	at stimulus	9.42136	13.1583	10.0367	10.6978	9.20447	42.0286	19.0872	9.72986	14.4297
Obesity with high disinhibition	at baseline	9.53167	16.6797	10.4458	11.1091	9.46634	32.4189	20.3255	10.4679	12.7386
Obesity with high disinhibition	at stimulus	9.17991	16.7488	10.0539	10.6335	9.23252	37.3874	20.5981	10.2755	12.5643
Obesity with high disinhibition	at baseline	7.45976	11.6045	7.73853	8.3542	7.10151	27.6289	14.2782	9.4417	9.67323
Obesity with high disinhibition	at stimulus	8.97749	15.0638	9.80213	10.1037	9.01596	45.9336	19.2963	11.511	12.6045
Obesity with low disinhibition	at baseline	10.3042	14.7257	10.7273	11.7481	10.2439	43.4913	19.756	14.6887	14.0148
Obesity with low disinhibition	at stimulus	9.0554	12.3575	9.27932	10.1041	8.76163	35.9819	16.8604	12.7107	12.0413
Obesity with low disinhibition	at baseline	8.41491	13.1017	9.26156	10.819	8.62565	35.4507	19.3946	9.13555	12.1545
Obesity with low disinhibition	at stimulus	8.54429	12.8861	9.37099	10.6495	8.77975	38.0133	19.892	9.12476	12.4646
Obesity with high disinhibition	at baseline	7.81556	13.3909	8.6239	9.4172	8.08384	37.2981	18.8115	9.17151	10.056
Obesity with high disinhibition	at stimulus	7.42321	13.0669	8.32287	9.0899	7.59592	36.7293	18.2487	8.90209	10.2435
Normal-weight	at baseline	9.26261	13.7438	9.93851	11.2576	9.03689	43.7516	21.5382	10.8274	13.8445
Normal-weight	at stimulus	8.44594	12.1574	8.80321	9.78674	8.08876	34.8963	18.5147	9.62922	11.9055
Obesity with high disinhibition	at stimulus	10.4748	16.4143	10.8124	12.8213	10.2058	39.101	21.488	11.2067	12.5775
Obesity with low disinhibition	at baseline	8.43069	12.6899	8.87734	9.68655	8.26267	39.5067	17.8341	9.01353	11.6713
Obesity with low disinhibition	at stimulus	8.6063	13.1828	9.39777	9.71069	8.84932	38.397	17.6329	9.70683	12.1256
Obesity with high disinhibition	at baseline	7.67149	10.1085	8.43206	9.10759	7.64945	32.1051	16.4379	8.0571	10.9566
Obesity with high disinhibition	at stimulus	7.73467	9.92318	8.31381	9.39136	7.39788	30.9193	16.5081	7.50941	10.6506
Obesity with high disinhibition	at baseline	7.50113	12.2282	8.94566	8.86725	7.74523	26.8307	16.0098	9.01977	9.54894
Obesity with high disinhibition	at baseline	8.11692	12.3874	9.16081	9.62718	8.34108	34.0904	17.1578	11.829	11.806
Obesity with high disinhibition	at stimulus	8.12119	11.9897	9.03388	9.53185	8.33584	32.622	16.9969	11.1814	11.2445

## Sheet: Figure 3
	Beta Estimates	VT (Thalamus)
Normal-weight	0.0765534	28.8591
Normal-weight	0.454306	28.8082
Normal-weight	0.342114	30.995
Normal-weight	0.473787	38.8432
Normal-weight	0.43607	31.5486
Normal-weight	-0.407108	32.198
Normal-weight	0.375184	32.8439
Normal-weight	0.47585	30.7887
Normal-weight	0.140983	29.5307
Normal-weight	0.511022	33.0896
Normal-weight	-0.273578	34.2652
Normal-weight	0.719038	41.6758
Normal-weight	0.609442	39.1995
Normal-weight	0.401446	39.8337
Normal-weight	0.447117	37.9818
Normal-weight	0.273117	43.7516
Normal-weight	0.774872	27.8793
Normal-weight	0.820841	27.2787
Normal-weight	0.714458	30.3801
Normal-weight	0.607858	43.9563
Normal-weight	0.694874	33.0711
Normal-weight	0.708098	35.5267
Normal-weight	0.651434	31.7603
Normal-weight	0.540258	31.3599
Normal-weight	0.776777	33.2825
Normal-weight	0.579469	30.6724
Normal-weight	0.727576	41.2658
Normal-weight	0.553607	35.331
Normal-weight	0.70712	27.5667
Normal-weight	0.459883	34.8963
Obesity	0.417704	35.2827
Obesity	0.301066	36.7905
Obesity	0.478263	40.6721
Obesity	0.34922	33.8485
Obesity	0.286086	23.8087
Obesity	0.232071	32.9546
Obesity	0.261753	28.6708
Obesity	0.444399	32.4189
Obesity	0.392628	27.6289
Obesity	0.393502	43.4913
Obesity	0.12869	35.4507
Obesity	0.30705	37.2981
Obesity	0.168322	39.5067
Obesity	-0.0385679	32.1051
Obesity	0.0666371	26.8307
Obesity	0.404405	34.0904
Obesity	0.818512	44.2895
Obesity	0.370485	30.975
Obesity	0.511511	25.3797
Obesity	0.679228	28.7592
Obesity	0.678262	40.351
Obesity	0.315112	35.0554
Obesity	0.62972	42.0286
Obesity	0.562719	37.3874
Obesity	0.788772	45.9336
Obesity	0.676578	35.9819
Obesity	0.702027	38.0133
Obesity	0.719795	36.7293
Obesity	0.645421	39.101
Obesity	0.696688	38.397
Obesity	0.691129	30.9193
Obesity	0.636106	32.622

## Sheet: Figure 4
Figure 4a
R											P
	Hunger	Satiety	Wanting	Liking	Disinhibition	TFEQ cognitive restraint	TFEQ disinhibition	TFEQ hunger	BMI			Hunger	Satiety	Wanting	Liking	Disinhibition	TFEQ cognitive restraint	TFEQ disinhibition	TFEQ hunger	BMI
Δ VT	0.323433	-0.213187	-0.156044	0.27343	-0.347078	-0.453872	-0.0743471	-0.266683	-0.116484		Δ VT	0.259319	0.464303	0.594235	0.344202	0.224054	0.103068	0.800582	0.35671	0.691691
Δ Beta Estimates	-0.134214	0.0285714	0.0725275	-0.00882033	0.369327	-0.0200237	0.130671	0.086672	-0.0945055		Δ Beta Estimates	0.647355	0.922761	0.805376	0.976126	0.193741	0.945831	0.656133	0.768287	0.747938
Figure 4b
R											P
	Hunger	Satiety	Wanting	Liking	Disinhibition	TFEQ cognitive restraint	TFEQ disinhibition	TFEQ hunger	BMI			Hunger	Satiety	Wanting	Liking	Disinhibition	TFEQ cognitive restraint	TFEQ disinhibition	TFEQ hunger	BMI
Δ VT	-0.15956	0.363137	-0.395604	0.0302614	0.323209	0.654677	-0.0691579	-0.348403	0.148352		Δ VT	0.602582	0.222632	0.180889	0.921824	0.281401	0.0151745	0.822372	0.243363	0.628609
Δ Beta Estimates	-0.082531	-0.635489	0.164835	-0.178817	-0.22376	-0.282954	-0.0442611	-0.438313	0.708791		Δ Beta Estimates	0.788666	0.0195866	0.590479	0.558874	0.462409	0.348887	0.885837	0.134092	0.00668178
